# Supplementary material for: A Twin Study of Mitochondrial DNA Polymorphisms Shows that Heteroplasmy at Multiple Sites Is Associated with mtDNA Variant 16093 but Not with Zygosity
Source: PLoS One. 2011 Aug 3;6(8):e22332. doi: 10.1371/journal.pone.0022332 (PMC3153933; doi:10.1371/journal.pone.0022332)
Supplement: Table S1 — mtDNA sequence variation targeted by the linear array used in the present study. Base positions correspond the rCRS sequence [16]. The probe number for the 33 probes included from the Linear Array HVI/HVII Region Sequence Typing Kit are underlined. (XLS) [file pone.0022332.s001.xls]

## Sheet: Sheet1
	PROBE	PROBE										SEQUENCE
	#	DESIGNATION										VARIATION DETECTED
					16093
	1	16093 1	A	T	T	T	C
	2	16093 2	●	●	C	●	●
					16111
	3	16111 1	A	G	C	C	A
	4	16111 2	●	●	T	●	●
			16124		16126			16129
	5	IA1	T	G	T	A	C	G	G	T
	6	IA2	T	●	C	●	●	●	●	●
	7	IA3	T	●	●	●	●	A	●	●
	8	IA4	C	●	●	●	●	●	●	●
H
V
I					16304					16309		16311								16319	16320
	9	IC1	A	G	T	A	C	A	T	A	G	T	A	C	A	T	A	A	A	G	C	C	A
	10	IC2	●	●	C	●	●	●	●	●	●	●	●	●	●	●	●	●	●	●	●	●	●
	11	IC3	●	●	●	●	●	●	●	●	●	C	●	●	●	●	●	●	●	●	●	●	●
	12	IC4	●	●	●	●	●	●	●	G	●	●	●	●	●	●	●	●	●	●	●	●	●
	13	IC5	●	●	●	●	●	●	●	●	●	●	●	●	●	●	●	●	●	A	●	●	●
	14	IC6	●	●	●	●	●	●	●	●	●	●	●	●	●	●	●	●	●	●	T	●	●
					16362
	15	ID1	C	G	T	C	C
	16	ID2	●	●	C	●	●
					16264						16270								16278
	17	IE1	C	T	C	A	C	C	C	A	C	T	A	G	G	A	T	A	C	C	A
	18	IE2	●	●	●	●	●	●	●	●	●	●	●	●	●	●	●	●	T	●	●
	19	IE3	●	●	●	●	●	●	●	●	T	●	●	●	●	●	●	●	●	●	●
	20	IE4	●	●	T	●	●	●	●	●	●	●	●	●	●	●	●	●	●	●	●
					16519					16524		16526	16527
	21	16519 1	G	G	T	C	A	T	A	A	A	G	C	C	T
	22	16519 2	●	●	C	●	●	●	●	●	●	●	●	●	●
V	23	16519 3	●	●	●	●	●	●	●	G	●	●	●	●	●
R	24	16519 4	●	●	C	●	●	●	●	G	●	●	●	●	●
I	25	16519 5	●	●	●	●	●	●	●	●	●	A	●	●	●
	26	16519 6	●	●	C	●	●	●	●	●	●	A	●	●	●
	27	16519 7	●	●	●	●	●	●	●	●	●	●	T	●	●
	28	16519 8	●	●	C	●	●	●	●	●	●	●	T	●	●
		PROBE										SEQUENCE
		DESIGNATION										VARIATION DETECTED
					64
	29	64 1	●	●	A	●	●
	30	64 2	G	T	C	T	G
	31	64 3	●	●	T	●	●
					72
			G	G	T	A	T
	32	72	●	●	C	●	●
					73
	33	IIA1	G	T	A	T	G
	34	IIA2	●	●	G	●	●
					146				150		152	153
H	35	IIB1	C	C	T	C	A	T	C	C	T	A	T	T
V	36	IIB2	●	●	C	●	●	●	●	●	●	●	●	●
I	37	IIB3	●	●	●	●	●	●	●	●	C	●	●	●
I	38	IIB4	●	●	C	●	●	●	●	●	C	●	●	●
	39	IIB5	●	●	●	●	●	●	T	●	●	●	●	●
	40	IIB6	●	●	●	●	●	●	T	●	C	●	●	●
	41	IIB7	●	●	C	●	●	●	T	●	C	●	●	●
	42	IIB8	●	●	C	●	●	●	●	●	●	G	●	●
	43	IIB9	●	●	C	●	●	●	●	●	C	G	●	●
					189						195			198		200
	44	IIC1	G	A	A	C	A	T	A	C	T	T	A	C	T	A	A	A
	45	IIC2	●	●	●	●	●	●	●	●	C	●	●	●	●	●	●	●
	46	IIC4	●	●	●	●	●	●	●	●	C	●	●	T	●	●	●	●
	47	IIC5	●	●	G	●	●	●	●	●	●	●	●	●	●	G	●	●
					247		249
	48	IID1	T	T	G	A	A	T	G
	49	IID2	●	●	A	●	●	●	●
	50	IID3	●	●	●	●	−	●	●
					189						195
	51	189 1	G	A	A	C	A	T	A	C	T	T
	52		●	●	●	●	●	●	●	●	C	●
	53	189 2	●	●	G	●	●	●	●	●	●	●
	54		●	●	G	●	●	●	●	●	C	●
						414
	55	414 1	C	G	G	T	A	T	G	C	A	C
	56	414 2	●	●	●	G	●	●	●	●	●	●
					477					482
	57	477 1	A	C	T	A	A	T	C	T	C	A
	58	477 2	●	●	C	●	●	●	●	●	●	●
	59	477 3	●	●	●	●	●	●	●	C	●	●
V
R					489				493
I	60	489 1	A	A	T	A	C	A	A	C	C
I	61	489 2	●	●	C	●	●	●	●	●	●
	62	489 3	●	●	C	●	●	●	G	●	●
														523	524	524.1	524.2				AC n=
	63	ACn 1	A	G	C	A	C	A	C	A	C	A	C	A	C	−	−	C	G		5
	64	ACn 2	●	●	●	●	●	●	●	●	●	●	●	●	●	A	C	●	●		6
	65	ACn 3	●	●	●	●	●	●	●	●	●	●	●	−	−	−	−	●	●		4
Note: Base positions correspond the rCRS sequence (Andrews et al. 1999).
The probe # for the 33 probes included from the Linear Array HVI/HVII Region Sequence Typing Kit are underlined.
